# Supplementary material for: Nursing Students’ Experiences About Clinical Practice Tutoring: A Cross-Sectional Observational Study
Source: Nurs Rep. 2024 Dec 13;14(4):3993–4005. doi: 10.3390/nursrep14040292 (PMC11678620; doi:10.3390/nursrep14040292)
Supplement: Supplementary file 1 [file nursrep-14-00292-s001.zip]

Archive with 1 entries (1 files):
- nursrep-3367359-supplementary.pdf
